# Supplementary material for: An evaluation of contralateral hand involvement in the operation of the Delft Self-Grasping Hand, an adjustable passive prosthesis
Source: PLoS One. 2021 Jun 17;16(6):e0252870. doi: 10.1371/journal.pone.0252870 (PMC8211290; doi:10.1371/journal.pone.0252870)
Supplement: S2 File — (XLSX) [file pone.0252870.s002.xlsx]

## Sheet: Contralateral Hand Use
		Participant 1						Participant 2						Participant 3						Participant 4						Participant 5						Participant 6						Participant 7						Participant 8
		Attempt 1	Attempt 2	Attempt 3	Attempt 8	Attempt 9	Attempt 10	Attempt 1	Attempt 2	Attempt 3	Attempt 8	Attempt 9	Attempt 10	Attempt 1	Attempt 2	Attempt 3	Attempt 8	Attempt 9	Attempt 10	Attempt 1	Attempt 2	Attempt 3	Attempt 8	Attempt 9	Attempt 10	Attempt 1	Attempt 2	Attempt 3	Attempt 8	Attempt 9	Attempt 10	Attempt 1	Attempt 2	Attempt 3	Attempt 8	Attempt 9	Attempt 10	Attempt 1	Attempt 2	Attempt 3	Attempt 8	Attempt 9	Attempt 10	Attempt 1	Attempt 2	Attempt 3	Attempt 8	Attempt 9	Attempt 10
Task 1 Abstract Objects Light Sphere	Total shap duration (s)	8.44	12.87	7.78	4.47	4.75	4.28	15.25	10.91	28.56	9.88	7.75	9.62	14.91	10.91	13.5	6.93	6.03	10.94	18.37	7.19	6.66	5.63	5.47	6.47	11.56	9.47	14.75	6.88	6.65	6.06	17.75	11.5	11.15	7.97	8.35	7.47	18.72	69.6	56.91	10.69	8.84	19.22	5.9	6.47	5.04	5.28	4.4	4.97
	Total time contralateral hand used (s)	0	0	0	0	0	0	1.16783	1.13447	0	1.26793	2.06873	1.03437	1.46813	1.03437	2.8028	1.2012	1.16783	2.26893	8.5085	2.53587	1.66833	1.23457	1.03437	0.834167	1.13447	1.93527	3.26993	0.967633	0.934267	1.7017	3.67033	9.54287	5.6056	4.63797	3.63697	1.6016	1.13447	5.1051	5.9059	0.9009	0	0.9009	0.767433	1.001	0.967633	1.26793	1.13447	1.1011
	Total time direct grasp (s)	0	0	0	0	0	0	0	0	0	0	0	0	0	0	0	0	0	0	1.3013	0	0	0	0	0	0	0	1.1011	0	0	0	1.9019	6.006	1.53487	1.43477	0	0	0	1.66833	3.13647	0	0	0	0	0	0	0	0	0
	Total time indirect grasp (s)	0	0	0	0	0	0	0	0	0	0	0	0	0	0	0	0	0	0	1.3013	0	0	0	0	0	0	0	0	0	0	0	0	0	0	0	0	0	0	0	0	0	0	0	0	0	0	0	0	0
	Total time direct release (s)	0	0	0	0	0	0	1.16783	1.13447	0	1.26793	2.06873	1.03437	1.46813	1.03437	2.8028	1.2012	1.16783	2.26893	5.9059	2.53587	1.66833	1.23457	1.03437	0.834167	1.13447	1.93527	2.16883	0.967633	0.934267	1.7017	1.76843	3.53687	4.07073	3.2032	3.63697	1.6016	1.13447	3.43677	2.76943	0.9009	0	0.9009	0.767433	1.001	0.967633	1.26793	1.13447	1.1011
	Total time indirect release (s)	0	0	0	0	0	0	0	0	0	0	0	0	0	0	0	0	0	0	0	0	0	0	0	0	0	0	0	0	0	0	0	0	0	0	0	0	0	0	0	0	0	0	0	0	0	0	0	0
Task 2 Abstract Objects Light Tripod	Total shap duration (s)	9.12	13.16	7.79	7.47	7.6	9.34	9.28	10.37	9.28	8.53	9.41	10.4	74.09	19.19	22.19	13.15	12.59	9.56	9.85	35	16	8.94	12.28	14.06	18.75	16.5	6.97	7.12	9.38	6.02	15.15	16.88	24.16	13.57	8.53	15.93	64.34	19.75	14	8.34	37.22	14.53	9.94	14.75	10.19	4.38	7.78	10.06
	Total time contralateral hand used (s)	1.03437	2.3023	1.1011	0.767433	0.834167	1.001	1.56823	1.53487	1.16783	1.23457	1.73507	1.2012	8.84217	1.43477	0.9009	0.867533	1.03437	1.6016	2.6026	11.8452	4.07073	3.003	4.1041	3.06973	3.33667	1.03437	0.867533	0.867533	0.934267	1.3013	1.36803	12.012	8.8088	5.73907	1.3013	2.53587	1.3013	2.4024	0	0.767433	3.003	0.767433	0.834167	0.8008	1.001	0.9009	0.967633	0.9009
	Total time direct grasp (s)	0	0	0	0	0	0	0	0	0	0	0	0	0	0	0	0	0	0	0	2.66933	1.3013	0.9009	0.867533	1.001	1.3013	0	0	0	0	0	0	3.5035	6.37303	1.7017	0	0	0	1.43477	0	0	0	0	0	0	0	0	0	0
	Total time indirect grasp (s)	0	0	0	0	0	0	0	0	0	0	0	0	0	0	0	0	0	0	0	0	0	0	0	0	0	0	0	0	0	0	0	0	0	0	0	0	0	0	0	0	0	0	0	0	0	0	0	0
	Total time direct release (s)	1.03437	2.3023	1.1011	0.767433	0.834167	1.001	1.56823	1.53487	1.16783	1.23457	1.73507	1.2012	8.84217	1.43477	0.9009	0.867533	1.03437	1.6016	2.6026	9.17583	2.76943	2.1021	3.23657	2.06873	2.03537	1.03437	0.867533	0.867533	0.934267	1.3013	1.36803	8.5085	2.43577	4.03737	1.3013	2.53587	1.3013	0.967633	0	0.767433	3.003	0.767433	0.834167	0.8008	1.001	0.9009	0.967633	0.9009
	Total time indirect release (s)	0	0	0	0	0	0	0	0	0	0	0	0	0	0	0	0	0	0	0	0	0	0	0	0	0	0	0	0	0	0	0	0	0	0	0	0	0	0	0	0	0	0	0	0	0	0	0	0
Task 3 Abstract Objects Light Power	Total shap duration (s)	16.72	9.43	7.28	4.78	5.88	4.31	11.44	8.69	8.21	6.75	7.62	6.44	15.38	9.5	8.35	6.37	6.53	6.72	11	10.93	9.59	7.1	8.97	6.22	15.69	10.03	8.59	6	6.47	13.81	27	12.06	15.31	9.21	8.91	9.22	17.94	15.37	16.32	8.35	8.81	8.84	7.25	4.18	21.94	4.72	4.75	6.03
	Total time contralateral hand used (s)	9.27593	7.4074	5.8058	4.4044	4.27093	3.7037	7.84117	5.37203	4.53787	4.57123	3.53687	4.27093	10.7774	7.2072	6.67333	5.1051	4.9049	5.8058	9.24257	8.04137	8.2082	5.7057	7.07373	5.03837	12.646	6.5065	6.17283	4.47113	4.6046	11.8785	17.9846	8.47513	7.17383	7.54087	7.44077	7.9079	13.8472	9.07573	11.8118	4.77143	6.67333	5.57223	6.3063	1.03437	8.17483	0.9009	1.36803	1.6016
	Total time direct grasp (s)	0	0	0	0	0	0	0	0	0	0	0	0	0	0	0	0	0	0	0	1.03437	0.767433	0	0	0.6006	2.46913	0	0	0	0	0	4.27093	0	0	0	0	0	0	1.83517	0	0	0	0	0	0	0	0	0	0
	Total time indirect grasp (s)	5.87253	3.003	3.23657	1.83517	1.26793	1.46813	4.07073	2.53587	2.1021	1.96863	1.46813	2.03537	4.67133	2.06873	2.93627	1.56823	2.13547	2.03537	3.16983	2.36903	2.13547	1.6016	1.3013	1.46813	6.43977	2.6026	2.9029	2.1021	1.86853	4.5045	4.23757	3.33667	3.53687	3.3033	3.06973	2.7027	6.5065	2.4024	5.5055	1.66833	3.77043	2.9029	2.83617	0	0.967633	0	0	0
	Total time direct release (s)	1.56823	0.633967	1.23457	1.3013	1.43477	1.06773	1.46813	1.36803	1.06773	1.56823	1.16783	1.2012	2.76943	1.3013	1.4014	2.13547	1.53487	2.3023	3.43677	2.3023	2.43577	1.1011	1.4014	1.16783	1.5015	2.53587	1.83517	1.001	1.43477	5.47213	9.47613	2.43577	1.8018	1.83517	2.16883	2.4024	1.26793	1.6016	1.46813	1.2012	1.001	1.06773	1.66833	1.03437	7.2072	0.9009	1.36803	1.6016
	Total time indirect release (s)	1.83517	3.77043	1.33467	1.26793	1.56823	1.16783	2.3023	1.46813	1.36803	1.03437	0.9009	1.03437	3.33667	3.83717	2.33567	1.4014	1.23457	1.46813	2.63597	2.33567	2.86953	3.003	4.37103	1.8018	2.23557	1.36803	1.43477	1.36803	1.3013	1.9019	0	2.7027	1.83517	2.4024	2.2022	2.8028	6.07273	3.23657	4.83817	1.9019	1.9019	1.6016	1.8018	0	0	0	0	0
Task 4 Abstract Objects Light Lateral	Total shap duration (s)	39.47	17.31	18.93	10.47	13.79	15.82	26.18	22.34	25.78	12.65	12.16	13.19	45.28	20.78	13.75	5.19	3.75	4.88	43.66	13.25	11.1	6.44	8.18	6.75	20.72	24.03	10.66	7.38	7.75	9.06	17.81	10	9.37	12.41	10.12	8.88	44.1	25.75	75.63	10.85	17.44	18.19	13.47	13.88	10.88	6.72	8.37	5.94
	Total time contralateral hand used (s)	5.07173	7.1071	4.6046	4.8048	8.27493	5.53887	12.1788	10.1101	13.9473	6.84017	6.67333	6.4064	26.7934	9.74307	7.5075	0.9009	0.9009	1.1011	15.9493	9.5095	7.14047	3.9039	2.7027	4.07073	6.74007	12.3123	7.94127	5.37203	5.97263	7.2072	3.13647	7.04037	1.33467	8.008	0	6.67333	12.646	15.1818	21.388	6.27293	9.44277	1.56823	6.07273	1.2012	3.2032	4.5045	6.006	4.43777
	Total time direct grasp (s)	0	0	0	0	0	0	4.23757	4.73807	0	0	0	0	0	0	0	0	0	0	6.5065	4.77143	3.16983	2.16883	1.26793	1.93527	0	0	0	0	0	3.06973	0	0	0	0	0	0	0	0	2.23557	0	0	0	1.16783	0	0	0	0	0
	Total time indirect grasp (s)	3.003	2.56923	2.002	1.53487	5.4054	2.36903	0	0	10.5439	2.6026	2.83617	3.4034	16.9836	5.07173	3.16983	0	0	0	0	0	0	0	0	0	0	4.13747	3.73707	2.8028	3.2032	0	0	3.1031	0	0	0	3.4034	12.646	9.3093	7.6076	2.76943	4.57123	0	3.37003	0	1.6016	1.86853	3.26993	2.1021
	Total time direct release (s)	2.06873	0.7007	1.3013	0.8008	1.13447	0.967633	7.94127	5.37203	1.53487	1.4014	1.13447	1.3013	1.86853	1.1011	1.43477	0	0	0	9.44277	4.73807	3.97063	1.73507	1.43477	2.13547	6.74007	4.004	1.66833	1.001	1.03437	1.23457	3.13647	1.26793	1.33467	5.63897	0	1.2012	0	3.6036	1.16783	0	0	0	1.53487	1.2012	1.6016	0.9009	1.13447	0.734067
	Total time indirect release (s)	0	3.83717	1.3013	2.46913	1.73507	2.2022	0	0	1.86853	2.83617	2.7027	1.7017	7.94127	3.57023	2.9029	0.9009	0.9009	1.1011	0	0	0	0	0	0	0	4.17083	2.53587	1.56823	1.73507	2.9029	0	2.66933	0	2.36903	0	2.06873	0	2.26893	10.377	3.5035	4.87153	1.56823	0	0	0	1.73507	1.6016	1.6016
Task 5 Abstract Objects Light Tip	Total shap duration (s)	10.56	11.78	4.79	3.06	2.85	4.03	10.97	8.28	28.09	6.97	7.87	18.16	13.91	8.72	19.66	6.06	5.06	11.4	11.91	8.72	8.81	6.47	7.03	18.41	14.15	18.73	7.75	7	6.93	6.03	14.25	10.13	25.91	9.93	9.72	14.93	99.81	22.84	33.38	53.79	22.09	15.31	10.03	6	5.56	17.81	5.28	5.22
	Total time contralateral hand used (s)	0.767433	1.73507	1.86853	1.03437	0.934267	1.001	1.83517	1.9019	5.57223	1.73507	1.5015	1.4014	1.4014	1.001	2.56923	1.1011	1.1011	1.66833	4.57123	3.97063	2.83617	2.1021	1.93527	2.86953	1.001	1.5015	1.16783	1.36803	1.6016	2.63597	1.43477	2.9029	6.37303	8.44177	5.2052	7.24057	8.54187	2.9029	0.934267	5.1051	2.33567	0.8008	1.1011	1.1011	1.03437	6.07273	1.26793	1.63497
	Total time direct grasp (s)	0	0	0	0	0	0	0	0	0	0	0	0	0	0	0	0	0	0	1.5015	1.3013	1.06773	0.934267	0.767433	0.834167	0	0	0	0	0	1.43477	0	0	0	4.53787	0	1.001	1.66833	2.002	0	1.36803	1.23457	0	0	0	0	1.2012	0	0
	Total time indirect grasp (s)	0	0	0	0	0	0	0	0	0	0	0	0	0	0	0	0	0	0	0	0	0	0	0	0	0	0	0	0	0	0	0	0	3.97063	0	2.96963	1.9019	0	0	0	0	0	0	0	0	0	2.43577	0	0
	Total time direct release (s)	0.767433	1.73507	1.86853	1.03437	0.934267	1.001	1.83517	1.9019	5.57223	1.73507	1.5015	1.4014	1.4014	1.001	2.56923	1.1011	1.1011	1.66833	3.06973	2.66933	1.76843	1.16783	1.16783	2.03537	1.001	1.5015	1.16783	1.36803	1.6016	1.2012	1.43477	2.9029	2.4024	3.9039	2.23557	4.33767	6.87353	0.9009	0.934267	3.73707	1.1011	0.8008	1.1011	1.1011	1.03437	2.43577	1.26793	1.63497
	Total time indirect release (s)	0	0	0	0	0	0	0	0	0	0	0	0	0	0	0	0	0	0	0	0	0	0	0	0	0	0	0	0	0	0	0	0	0	0	0	0	0	0	0	0	0	0	0	0	0	0	0	0
Task 6 Abstract Objects Light Extension	Total shap duration (s)	7.25	5.22	5.09	2.85	2.62	3.75	12.06	6.94	6.69	7.5	8.34	7.5	16.22	7	6.94	7.03	4.25	5.84	9.65	10.09	8.47	5.78	5	6.35	11.44	7.85	7.78	6.25	6.25	6.28	9.16	10	8.06	6.69	8.15	7.54	29.5	17.37	16.79	11.25	9.19	9.5	9.56	9.12	6.13	5.37	8.19	20.18
	Total time contralateral hand used (s)	0.967633	0.867533	0.8008	1.1011	0.967633	1.7017	1.16783	1.6016	1.43477	1.23457	1.36803	1.26793	0.834167	1.3013	0.9009	3.2032	0.867533	1.6016	3.43677	3.77043	2.46913	1.83517	0.9009	2.03537	0.734067	0.867533	0.967633	0.967633	1.36803	0.9009	1.16783	5.53887	0.934267	5.7057	2.2022	6.94027	2.63597	1.2012	1.001	0.8008	0.767433	0.767433	1.16783	2.16883	1.33467	0.9009	4.07073	7.27393
	Total time direct grasp (s)	0	0	0	0	0	0	0	0	0	0	0	0	0	0	0	0	0	0	1.3013	1.03437	1.001	0	0	0.734067	0	0	0	0	0	0	0	0	0	3.63697	1.13447	4.03737	1.8018	0	0	0	0	0	0	0	0	0	0	0
	Total time indirect grasp (s)	0	0	0	0	0	0	0	0	0	0	0	0	0	0	0	0	0	0	0	0	0	0	0	0	0	0	0	0	0	0	0	0	0	0	0	0	0	0	0	0	0	0	0	0	0	0	0	2.83617
	Total time direct release (s)	0.967633	0.867533	0.8008	1.1011	0.967633	1.7017	1.16783	1.6016	1.43477	1.23457	1.36803	1.26793	0.834167	1.3013	0.9009	3.2032	0.867533	1.6016	2.13547	2.73607	1.46813	1.83517	0.9009	1.3013	0.734067	0.867533	0.967633	0.967633	1.36803	0.9009	1.16783	5.53887	0.934267	2.06873	1.06773	2.9029	0.834167	1.2012	1.001	0.8008	0.767433	0.767433	1.16783	2.16883	1.33467	0.9009	4.07073	4.43777
	Total time indirect release (s)	0	0	0	0	0	0	0	0	0	0	0	0	0	0	0	0	0	0	0	0	0	0	0	0	0	0	0	0	0	0	0	0	0	0	0	0	0	0	0	0	0	0	0	0	0	0	0	0
Task 8 Abstract Objects Heavy Tripod	Total shap duration (s)	8.94	22.62	5.59	5.37	8.22	8.28	10.82	8.94	9.88	8.75	7.31	13.44	23.16	14.44	14.75	15.94	5.91	11.16	11.28	16.35	15.81	20.25	9.19	9.78	8.06	14.63	10.68	10.5	6.07	5.82	41.25	13.25	10.5	13.56	9.22	9.88	34.22	100	15.53	25.94	35.47	52.5	97.5	24.25	5.65	5.91	38.82	17.85
	Total time contralateral hand used (s)	1.06773	1.73507	0.867533	1.06773	0.967633	1.06773	1.2012	0	1.06773	1.6016	1.5015	1.5015	0	0.934267	0.834167	2.1021	0.934267	0.934267	3.6036	4.77143	4.17083	2.83617	1.43477	2.06873	1.33467	3.7037	0	2.86953	1.1011	0.834167	21.9553	2.26893	1.26793	1.13447	4.47113	2.3023	6.8068	0	3.23657	5.37203	0.734067	9.07573	20.5539	6.97363	0.934267	0.967633	11.4114	5.87253
	Total time direct grasp (s)	0	0	0	0	0	0	0	0	0	0	0	0	0	0	0	0	0	0	1.4014	1.1011	1.3013	1.13447	0	1.001	0	1.03437	0	0	0	0	13.5135	0	0	0	2.3023	0	4.83817	0	2.46913	2.53587	0	4.33767	2.002	1.26793	0	0	2.46913	2.36903
	Total time indirect grasp (s)	0	0	0	0	0	0	0	0	0	0	0	0	0	0	0	0	0	0	0	0	0	0	0	0	0	0	0	0	0	0	0	0	0	0	0	0	0	0	0	0	0	0	0	0	0	0	0	0
	Total time direct release (s)	1.06773	1.73507	0.867533	1.06773	0.967633	1.06773	1.2012	0	1.06773	1.6016	1.5015	1.5015	0	0.934267	0.834167	2.1021	0.934267	0.934267	2.2022	3.67033	2.86953	1.7017	1.43477	1.06773	1.33467	2.66933	0	2.86953	1.1011	0.834167	8.44177	2.26893	1.26793	1.13447	2.16883	2.3023	1.96863	0	0.767433	2.83617	0.734067	4.73807	18.5519	5.7057	0.934267	0.967633	8.94227	3.5035
	Total time indirect release (s)	0	0	0	0	0	0	0	0	0	0	0	0	0	0	0	0	0	0	0	0	0	0	0	0	0	0	0	0	0	0	0	0	0	0	0	0	0	0	0	0	0	0	0	0	0	0	0	0
Task 9 Abstract Objects Heavy Power	Total shap duration (s)	20.44	8.35	5.72	6.03	18.75	6.13	21.31	10.69	12.12	7.37	9.4	8.82	17.39	18.65	11.22	10.94	15.6	8.03	15.81	10.59	6.32	5.78	9.16	7.38	30.96	37.62	28.6	63.81	13.22	12.38	22.31	20.59	13.28	21.47	32.03	18.97	24.34	100	50.75	10.25	20.31	19.59	4.72	4.52	4.69	3.56	4.31	5.59
	Total time contralateral hand used (s)	7.87453	4.53787	2.96963	4.8048	9.47613	4.77143	14.6813	6.37303	8.07473	4.93827	6.6066	6.17283	5.43877	13.9806	6.74007	5.4054	11.1111	4.93827	10.8775	5.43877	2.46913	2.33567	6.63997	5.7057	18.7854	29.3293	21.7551	43.3767	3.93727	6.53987	13.7804	16.0827	9.9099	18.2516	25.2919	16.65	13.4801	0	32.4991	4.7047	13.6136	13.3133	0.9009	1.1011	1.13447	1.63497	1.3013	2.73607
	Total time direct grasp (s)	0	0	0	0	0	0	0	0	0	0	0	0	0	0	0	0	0	0	0	0	0	0	0.533867	0.767433	1.2012	13.2799	1.2012	14.0807	0	0	0	0	0	3.83717	2.26893	3.7037	3.93727	0	4.4044	0	0	1.33467	0	0	0	0	0	0
	Total time indirect grasp (s)	7.87453	4.53787	2.96963	2.2022	4.97163	2.2022	8.34167	3.03637	2.9029	2.53587	4.3043	3.37003	2.8028	7.2072	3.73707	2.1021	7.6076	2.1021	6.47313	5.43877	2.46913	2.33567	3.83717	2.63597	11.1778	9.17583	14.5812	10.1435	3.93727	3.8038	6.006	11.9786	6.6066	8.77543	14.1141	8.97563	5.27193	0	24.4911	4.7047	11.9786	10.7774	0	0	0	0	0	0
	Total time direct release (s)	0	0	0	1.4014	3.03637	1.16783	2.4024	1.16783	1.76843	1.16783	1.13447	1.26793	2.63597	4.13747	1.16783	1.3013	2.23557	1.16783	2.23557	0	0	0	1.33467	0.967633	4.73807	5.6056	3.2032	17.7177	0	1.2012	2.63597	2.16883	1.63497	4.004	4.83817	2.73607	1.46813	0	3.6036	0	1.63497	1.2012	0.9009	1.1011	1.13447	1.63497	1.3013	2.73607
	Total time indirect release (s)	0	0	0	1.2012	1.46813	1.4014	3.93727	2.16883	3.4034	1.23457	1.16783	1.53487	0	2.63597	1.83517	2.002	1.26793	1.66833	2.16883	0	0	0	0.934267	1.33467	1.66833	1.26793	2.76943	1.43477	0	1.53487	5.13847	1.93527	1.66833	1.63497	4.07073	1.23457	2.8028	0	0	0	0	0	0	0	0	0	0	0
Task 10 Abstract Objects Heavy Lateral	Total shap duration (s)	41.9	20.03	20.12	14.18	15.53	14.91	37.28	21.41	27.1	17.9	12.56	14.88	33.69	16.47	11.5	5.72	5.9	10.22	67.41	17.4	16.25	8.44	8.9	9.66	54.75	10.65	8.9	12.06	33	9	12.59	10.44	10.06	6.88	7.59	10.97	72.9	41.6	40	12.6	21.78	13.37	30.44	24.66	14.06	12.75	9.53	7.12
	Total time contralateral hand used (s)	6.6066	3.77043	3.33667	6.84017	6.87353	3.97063	18.4518	16.5832	13.8138	6.2062	5.97263	5.63897	8.34167	8.17483	8.008	0.867533	1.33467	0	38.2716	11.2446	4.57123	2.83617	3.73707	4.6046	9.1091	6.77343	5.73907	9.4094	28.2949	6.6066	1.46813	0.967633	1.06773	4.27093	1.03437	7.3073	17.4508	30.7974	24.6246	10.2102	1.6016	3.5035	9.34267	4.3043	1.13447	6.6066	5.33867	6.63997
	Total time direct grasp (s)	0	0	0	0	0	0	4.33767	0	0	0	0	0	0	0	0	0	0	0	22.9229	8.54187	4.57123	1.9019	2.8028	3.06973	3.03637	0	0	0	3.63697	0	0	0	0	2.36903	0	0	2.73607	2.2022	2.6026	0	0	0	1.2012	0	0	0	0	0
	Total time indirect grasp (s)	3.23657	2.83617	2.13547	2.03537	1.5015	1.33467	0	13.4134	10.5105	2.7027	3.06973	2.8028	8.34167	4.33767	3.83717	0	0	0	11.2446	0	0	0	0	0	2.26893	3.7037	2.8028	2.53587	16.8835	3.23657	0	0	0	0	0	3.003	12.5792	22.656	15.1485	8.84217	0	1.3013	4.17083	0	0	4.3043	2.66933	2.86953
	Total time direct release (s)	1.06773	0.934267	1.2012	1.001	0.6006	1.2012	14.1141	3.16983	1.26793	1.53487	1.23457	1.5015	0	0.967633	0	0	0	0	4.1041	2.7027	0	0.934267	0.934267	1.53487	0.934267	1.4014	1.46813	1.2012	5.3053	1.6016	1.46813	0.967633	1.06773	1.9019	1.03437	4.3043	2.13547	1.06773	0.967633	0	0	0	3.97063	4.3043	1.13447	2.3023	1.03437	2.76943
	Total time indirect release (s)	2.3023	0	0	3.8038	4.77143	1.43477	0	0	2.03537	1.96863	1.66833	1.33467	0	2.86953	4.17083	0.867533	1.33467	0	0	0	0	0	0	0	2.86953	1.66833	1.46813	5.67233	2.46913	1.76843	0	0	0	0	0	0	0	4.87153	5.9059	1.36803	1.6016	2.2022	0	0	0	0	1.63497	1.001
Task 11 Abstract Objects Heavy Tip	Total shap duration (s)	8.04	6.38	4.88	3.25	5.94	3.31	7	10.5	6.34	7.57	12.82	7.15	10.66	12.1	12.66	8	7.88	5.66	10.22	12.19	97.69	16.41	11.62	6.87	9.41	7.91	6.28	6.53	5.78	5.38	14.06	13.25	69.03	9.75	10.47	10.34	13.82	25.53	15.47	14.84	16.44	12.81	6.88	5.66	19.41	8.85	4.69	4.9
	Total time contralateral hand used (s)	0.9009	0.767433	0.867533	1.03437	1.13447	1.2012	1.66833	2.53587	1.16783	1.1011	1.23457	1.3013	1.3013	0.934267	1.001	1.1011	1.06773	1.03437	4.3043	3.73707	30.2302	3.5035	2.002	2.26893	1.23457	0.867533	1.16783	1.5015	1.33467	1.2012	3.37003	3.43677	36.9035	6.47313	2.36903	6.1061	2.4024	3.4034	2.56923	2.63597	2.66933	0.967633	0.767433	0.8008	5.17183	1.96863	1.7017	1.2012
	Total time direct grasp (s)	0	0	0	0	0	0	0	0	0	0	0	0	0	0	0	0	0	0	1.6016	1.16783	9.24257	1.1011	0.834167	0.834167	0	0	0	0	0	0	0	0	16.4498	4.3043	1.16783	4.47113	1.46813	2.26893	1.73507	1.66833	1.53487	0	0	0	0	0.934267	0	0
	Total time indirect grasp (s)	0	0	0	0	0	0	0	0	0	0	0	0	0	0	0	0	0	0	0	0	1.6016	0	0	0	0	0	0	0	0	0	0	0	6.84017	0	0	0	0	0	0	0	0	0	0	0	2.002	0	0	0
	Total time direct release (s)	0.9009	0.767433	0.867533	1.03437	1.13447	1.2012	1.66833	2.53587	1.16783	1.1011	1.23457	1.3013	1.3013	0.934267	1.001	1.1011	1.06773	1.03437	2.7027	2.56923	19.386	2.4024	1.16783	1.43477	1.23457	0.867533	1.16783	1.5015	1.33467	1.2012	3.37003	3.43677	13.6136	2.16883	1.2012	1.63497	0.934267	1.13447	0.834167	0.967633	1.13447	0.967633	0.767433	0.8008	3.16983	1.03437	1.7017	1.2012
	Total time indirect release (s)	0	0	0	0	0	0	0	0	0	0	0	0	0	0	0	0	0	0	0	0	0	0	0	0	0	0	0	0	0	0	0	0	0	0	0	0	0	0	0	0	0	0	0	0	0	0	0	0
Task 12 Abstract Objects Heavy Extension	Total shap duration (s)	7.66	4.75	4.28	4.03	4.25	2.5	7.22	5.9	7.56	7.37	16.47	7.18	10.69	19.31	7.41	5.97	5.28	4.72	10.03	10.13	7.87	6.06	4.9	6.25	9.19	6.63	5.54	6.06	7.62	6.5	10.03	9.03	12.81	9.35	7.75	7.5	17.87	20	18.68	10.96	16.34	14.67	6.28	5.25	5.72	4.94	4.1	4.09
	Total time contralateral hand used (s)	1.2012	0.834167	1.13447	1.06773	1.5015	1.16783	1.33467	1.1011	1.03437	1.13447	2.03537	1.1011	1.001	2.13547	1.13447	1.13447	1.8018	1.03437	3.97063	3.7037	2.8028	1.83517	1.03437	2.43577	1.13447	0.767433	1.001	1.16783	3.26993	2.002	1.16783	4.23757	7.17383	5.3053	5.5055	6.23957	1.1011	1.2012	1.06773	1.26793	0.767433	1.66833	0.8008	0.834167	0.767433	1.3013	1.001	0.867533
	Total time direct grasp (s)	0	0	0	0	0	0	0	0	0	0	0	0	0	0	0	0	0	0	1.001	1.23457	1.001	0.834167	0	0.7007	0	0	0	0	0	0	0	0	3.63697	3.3033	4.57123	3.9039	0	0	0	0	0	0	0	0	0	0	0	0
	Total time indirect grasp (s)	0	0	0	0	0	0	0	0	0	0	0	0	0	0	0	0	0	0	0	0	0	0	0	0	0	0	0	0	0	0	0	0	0	0	0	0	0	0	0	0	0	0	0	0	0	0	0	0
	Total time direct release (s)	1.2012	0.834167	1.13447	1.06773	1.5015	1.16783	1.33467	1.1011	1.03437	1.13447	2.03537	1.1011	1.001	2.13547	1.13447	1.13447	1.8018	1.03437	2.96963	2.46913	1.8018	1.001	1.03437	1.73507	1.13447	0.767433	1.001	1.16783	3.26993	2.002	1.16783	4.23757	3.53687	2.002	0.934267	2.33567	1.1011	1.2012	1.06773	1.26793	0.767433	1.66833	0.8008	0.834167	0.767433	1.3013	1.001	0.867533
	Total time indirect release (s)	0	0	0	0	0	0	0	0	0	0	0	0	0	0	0	0	0	0	0	0	0	0	0	0	0	0	0	0	0	0	0	0	0	0	0	0	0	0	0	0	0	0	0	0	0	0	0	0
Task 15 ADL Food Cutting	Total shap duration (s)	100	84.19	81.51	32.06	15.57	25.13	27.22	100	70.32	47.44	47.56	29.63	100	65.75	62.13	26.44	22.07	29.88	100	100	100	39.16	45.6	41.25	100	100	100	100	100	100	50.22	53.84	31.44	30.91	59.97	24.9	38.56	60.5	49.75	71.1	61.5	59.03	62.25	49.75	44.06	41.78	37.37	23.66
	Total time contralateral hand used (s)	0	31.5982	29.6296	10.9443	4.43777	7.07373	8.74207	0	29.9633	18.8855	22.8895	13.013	0	42.0086	43.41	11.8452	12.1455	14.1808	0	0	0	11.4448	23.023	17.1171	0	0	0	0	0	0	26.3597	27.5275	19.3527	15.3153	24.6246	14.7481	15.9826	13.8805	16.5499	10.8442	13.9806	12.9796	24.5245	19.5529	19.5529	15.6823	12.7127	9.4094
	Total time direct grasp (s)	0	0	0	0	0	0	0	0	0	0	0	0	0	0	0	0	0	0	0	0	0	0	0	1.03437	0	0	0	0	0	0	0	4.7047	0	0	0	0	0	0	0	0	0	0	0	6.53987	5.77243	5.5055	5.23857	0
	Total time indirect grasp (s)	0	24.4244	24.1575	6.63997	2.8028	4.57123	7.57423	0	28.2616	17.5509	21.2546	11.7117	0	40.3737	41.2412	10.8442	10.1101	13.1465	0	0	0	9.64297	18.3517	13.38	0	0	0	0	0	0	16.7501	14.6146	13.4468	10.8775	19.5195	10.4771	7.3073	8.34167	10.8442	5.33867	8.04137	8.04137	23.4901	11.1111	12.7461	9.14247	5.27193	7.27393
	Total time direct release (s)	0	7.17383	5.47213	4.3043	1.63497	2.5025	1.16783	0	1.7017	1.33467	1.63497	1.3013	0	1.63497	2.16883	1.001	2.03537	1.03437	0	0	0	1.8018	3.57023	2.7027	0	0	0	0	0	0	6.43977	4.63797	3.47013	2.3023	2.16883	2.73607	2.46913	1.13447	1.8018	1.3013	1.36803	1.33467	1.03437	1.9019	1.03437	0	2.2022	1.26793
	Total time indirect release (s)	0	0	0	0	0	0	0	0	0	0	0	0	0	0	0	0	0	0	0	0	0	0	1.1011	0	0	0	0	0	0	0	3.16983	3.57023	2.43577	2.13547	2.93627	1.53487	6.2062	4.4044	3.9039	4.2042	4.57123	3.6036	0	0	0	1.03437	0	0.867533
Task 18 ADL Glass Jug Pouring	Total shap duration (s)	20.22	13.84	16.47	11.85	11.28	10.19	25.69	27.87	25.19	19.87	25.44	21.57	35.44	25.78	23.78	17.16	24.25	14.69	19.28	29.56	31.03	11.65	10.18	11.62	23.19	19.75	15.5	13.44	13.94	13.38	59.85	25.81	26.31	14.16	18.22	17.97	53.31	42.81	43.4	39.94	33.41	45.15	20.06	25.19	17.84	21.59	14.41	14.31
	Total time contralateral hand used (s)	9.74307	4.73807	5.93927	3.47013	4.07073	4.63797	9.27593	9.3093	9.77643	7.24057	10.5772	7.7077	14.381	9.94327	10.6106	7.34067	9.54287	7.14047	8.57523	18.1848	16.7834	6.74007	5.83917	6.9069	8.7087	8.17483	7.77443	5.73907	6.07273	5.9059	44.2442	8.17483	14.7481	7.64097	16.8168	8.87553	18.1181	18.0514	22.9229	22.0887	22.4891	20.5872	6.47313	7.2072	5.53887	5.23857	4.43777	5.27193
	Total time direct grasp (s)	0	0	0	0	0	0	0	0	0	0	0	0	0	0	0	0	0	0	1.3013	7.3073	1.8018	0	0	0.9009	0	0	0	0	0	0	8.3083	0	5.07173	0	1.93527	0	0	0	0	0	0	0	0	0	0	0	0	0
	Total time indirect grasp (s)	4.8048	3.5035	3.3033	2.3023	2.002	2.002	5.47213	5.1051	6.17283	4.43777	7.04037	5.005	7.1071	6.03937	6.63997	3.003	6.53987	4.33767	2.93627	6.33967	6.94027	2.8028	2.4024	2.6026	4.47113	3.87053	4.27093	2.66933	3.16983	2.53587	29.396	3.4034	5.3053	3.9039	11.2446	3.1031	8.64197	10.2769	10.9109	13.3133	17.8845	15.5489	3.43677	4.93827	4.4044	3.33667	3.5035	2.56923
	Total time direct release (s)	0.9009	1.23457	1.4014	1.16783	1.1011	1.1011	3.8038	1.33467	3.6036	2.8028	3.53687	2.7027	2.76943	1.63497	2.1021	1.06773	1.26793	1.4014	3.03637	3.53687	5.37203	1.43477	2.3023	1.93527	1.7017	1.16783	1.13447	1.16783	1.1011	1.5015	2.23557	0.967633	2.13547	1.66833	0.967633	1.03437	2.63597	1.13447	4.93827	1.76843	2.002	1.8018	3.03637	2.26893	1.13447	1.9019	0.934267	1.13447
	Total time indirect release (s)	4.03737	0	1.23457	0	0.967633	1.53487	0	2.86953	0	0	0	0	4.5045	2.26893	1.86853	3.26993	1.73507	1.4014	1.3013	1.001	2.66933	2.5025	1.13447	1.46813	2.53587	3.13647	2.36903	1.9019	1.8018	1.86853	4.3043	3.8038	2.23557	2.06873	2.66933	4.73807	6.84017	6.63997	7.07373	7.007	2.6026	3.23657	0	0	0	0	0	1.56823
Task 19 ADL Carton Pouring	Total shap duration (s)	22.09	18.75	18.03	15.66	12.88	12.94	23.53	25.5	26.84	25.66	28.47	23.44	23.56	20.75	16.31	19.31	16.25	16.56	19.37	21.4	22.31	20.87	19.22	17.56	22.4	18.79	17.66	19.25	20.38	17.25	38.91	29.03	26.22	21.66	20.63	24.72	71.56	56.1	49.8	32.03	31.04	35.03	17.81	21.62	15.25	25.47	17.22	19.16
	Total time contralateral hand used (s)	14.6813	8.44177	6.87353	7.04037	4.13747	4.8048	9.97663	9.87653	13.8805	8.47513	10.2102	7.27393	10.4438	10.7107	6.94027	9.27593	6.2062	7.04037	9.1091	10.9776	7.8078	7.07373	7.44077	7.54087	8.84217	6.97363	6.9069	8.34167	8.008	6.13947	23.2899	15.8158	12.0787	8.97563	17.384	11.2112	40.8742	20.9209	18.4851	19.9199	18.2182	21.4214	9.1091	10.5105	5.07173	11.8452	4.27093	5.27193
	Total time direct grasp (s)	0	0	0	0	0	0	2.63597	2.2022	2.86953	2.06873	1.9019	1.46813	0	0	0	0	0	0	1.26793	1.63497	0	0	0	0	0	0	0	0	0	0	4.47113	2.002	0	0	7.94127	0	0	3.53687	0	5.1051	4.9049	2.002	0	0	0	0	0	0
	Total time indirect grasp (s)	8.8088	3.97063	2.96963	2.03537	2.06873	1.86853	3.003	2.73607	6.6066	2.2022	2.33567	1.9019	6.07273	3.73707	2.53587	2.73607	2.7027	3.53687	3.83717	5.27193	3.8038	3.43677	3.4034	3.16983	4.47113	3.43677	3.7037	2.73607	4.97163	3.16983	11.1778	9.04237	6.3063	4.63797	4.8048	5.07173	22.8228	8.6086	10.8775	5.2052	4.5045	10.7441	3.87053	7.34067	2.56923	7.84117	2.16883	2.76943
	Total time direct release (s)	1.06773	0.9009	0.834167	0.667333	1.03437	0.734067	3.03637	3.43677	3.1031	2.5025	4.73807	2.6026	2.03537	1.26793	2.002	2.36903	1.46813	1.6016	2.66933	3.03637	2.06873	2.76943	3.33667	2.66933	1.6016	1.16783	1.43477	2.2022	1.33467	1.001	3.73707	0.767433	1.23457	2.56923	2.26893	1.96863	13.5802	6.1061	6.07273	7.24057	7.37403	6.43977	1.8018	1.46813	0.967633	3.03637	1.3013	0.8008
	Total time indirect release (s)	4.8048	3.57023	3.06973	4.33767	1.03437	2.2022	1.3013	1.5015	1.3013	1.7017	1.23457	1.3013	2.33567	5.7057	2.4024	4.17083	2.03537	1.9019	1.33467	1.03437	1.93527	0.867533	0.7007	1.7017	2.76943	2.36903	1.76843	3.4034	1.7017	1.96863	3.9039	4.004	4.53787	1.76843	2.36903	4.17083	4.47113	2.66933	1.53487	2.36903	1.43477	2.23557	3.43677	1.7017	1.53487	0.967633	0.8008	1.7017
Task 22 ADL Lifting a Tray	Total shap duration (s)	13.28	16.6	17.6	10	7.03	12.25	11.13	18.84	11.37	12.15	11.12	10.25	13.15	9.09	8.69	8.85	8.72	7.03	10.19	11.18	12.18	13.75	7.53	8.85	10.81	10.25	9.41	8.75	8.1	8.44	18.56	16.5	14.65	9.78	7.22	9.87	20.44	22.15	16.66	18.75	13	13.03	8.04	9.47	9.13	5.62	7.1	6.62
	Total time contralateral hand used (s)	0.8008	1.86853	1.5015	1.36803	0.667333	1.6016	0.8008	2.002	0.967633	1.8018	1.13447	0.967633	1.5015	0.9009	0	1.16783	0.734067	0.834167	4.73807	3.26993	3.53687	6.4064	2.5025	2.96963	2.16883	2.63597	2.33567	2.43577	1.93527	2.46913	3.26993	8.57523	4.6046	3.5035	2.76943	2.9029	0	2.33567	0	2.9029	0	0	0	1.001	2.13547	0	1.73507	0
	Total time direct grasp (s)	0	0	0	0	0	0	0	0	0	0	0	0	0	0	0	0	0	0	0	0	0	0	0	0	0	0	0	0	0	0	0	0	0	0	0	0	0	0	0	2.9029	0	0	0	0	0	0	0	0
	Total time indirect grasp (s)	0	0	0	0	0	0	0	0	0	0	0	0	0	0	0	0	0	0	4.73807	1.9019	3.53687	6.4064	2.5025	2.96963	0	0	0	0	0	0	3.26993	8.57523	4.6046	3.5035	2.76943	2.9029	0	0	0	0	0	0	0	0	0	0	0	0
	Total time direct release (s)	0.8008	1.86853	1.5015	1.36803	0.667333	1.6016	0.8008	2.002	0.967633	1.8018	1.13447	0.967633	1.5015	0.9009	0	1.16783	0.734067	0.834167	0	0	0	0	0	0	0.7007	0.767433	0.767433	0.767433	0.533867	1.001	0	0	0	0	0	0	0	2.33567	0	0	0	0	0	1.001	1.4014	0	0.8008	0
	Total time indirect release (s)	0	0	0	0	0	0	0	0	0	0	0	0	0	0	0	0	0	0	0	1.36803	0	0	0	0	1.46813	1.86853	1.56823	1.66833	1.4014	1.46813	0	0	0	0	0	0	0	0	0	0	0	0	0	0	0.734067	0	0.934267	0
Task 23 ADL Rotate Key	Total shap duration (s)	12.43	7.1	7.28	5.6	4.91	4.62	12.72	7.09	5.66	5.21	5.5	4.97	13.56	8.94	6.56	4.05	5.53	4.94	18.78	9.65	8.68	6.41	6	10.09	24.43	11.41	10.97	9.56	16.75	4.35	12.69	16.63	9.59	9.09	6.9	6.12	67.18	51.82	14.5	8.44	6.97	7.06	10.88	8.97	8.81	14.34	13.4	6.72
	Total time contralateral hand used (s)	0	0	0	0	0	0	0	4.3043	0	0	0	0	0	0	0	0	0	0	4.83817	3.43677	3.33667	2.56923	2.46913	2.63597	1.56823	2.93627	1.5015	0	0	0	0	1.93527	0	0	0	0	0	2.46913	0	0	0	0	0	0	1.13447	0	0	0
	Total time direct grasp (s)	0	0	0	0	0	0	0	0	0	0	0	0	0	0	0	0	0	0	4.83817	3.43677	3.33667	2.56923	2.46913	2.63597	1.56823	2.93627	1.5015	0	0	0	0	1.93527	0	0	0	0	0	2.46913	0	0	0	0	0	0	1.13447	0	0	0
	Total time indirect grasp (s)	0	0	0	0	0	0	0	2.96963	0	0	0	0	0	0	0	0	0	0	0	0	0	0	0	0	0	0	0	0	0	0	0	0	0	0	0	0	0	0	0	0	0	0	0	0	0	0	0	0
	Total time direct release (s)	0	0	0	0	0	0	0	1.33467	0	0	0	0	0	0	0	0	0	0	0	0	0	0	0	0	0	0	0	0	0	0	0	0	0	0	0	0	0	0	0	0	0	0	0	0	0	0	0	0
	Total time indirect release (s)	0	0	0	0	0	0	0	0	0	0	0	0	0	0	0	0	0	0	0	0	0	0	0	0	0	0	0	0	0	0	0	0	0	0	0	0	0	0	0	0	0	0	0	0	0	0	0	0
Task 24 ADL Open / Close Zip	Total shap duration (s)	100	33.31	53.84	50.41	20.47	20.97	100	100	100	100	45.03	34.81	59.93	81.97	46.4	44.62	50.28	24.6	50.66	17.87	40.86	20.53	34.75	13.78	100	54.38	23.68	65.5	10.69	49.09	100	100	100	100	44.63	27.28	100	82.72	100	43.38	35.1	43.75	48.72	34.1	13.75	12.5	6.72	7.06
	Total time contralateral hand used (s)	0	0	0	0	0	0	0	0	0	0	4.4044	3.47013	31.2979	40.407	27.1271	20.7874	36.8034	10.1435	40.2736	9.009	18.5519	10.1435	27.3607	6.37303	0	28.9956	14.1141	45.9459	4.37103	38.3717	0	0	0	0	25.659	14.2476	0	25.6256	0	19.9866	14.9816	19.7864	3.37003	2.63597	3.37003	0	0	0
	Total time direct grasp (s)	0	0	0	0	0	0	0	0	0	0	0	0	0	3.6036	0	0	0	0	20.7541	3.47013	15.8492	5.27193	14.8815	4.43777	0	22.1888	12.646	33.2999	4.37103	26.4264	0	0	0	0	0	0	0	4.73807	0	7.94127	4.43777	3.67033	3.37003	1.63497	3.37003	0	0	0
	Total time indirect grasp (s)	0	0	0	0	0	0	0	0	0	0	1.73507	0	31.2979	34.8348	27.1271	18.7854	35.6356	9.17583	17.6176	5.53887	2.7027	4.87153	12.4791	1.93527	0	0	1.46813	1.26793	0	5.7057	0	0	0	0	25.659	14.2476	0	20.8875	0	12.0454	10.5439	16.1161	0	0	0	0	0	0
	Total time direct release (s)	0	0	0	0	0	0	0	0	0	0	2.66933	3.47013	0	1.96863	0	2.002	1.16783	0.967633	1.9019	0	0	0	0	0	0	6.8068	0	11.378	0	6.23957	0	0	0	0	0	0	0	0	0	0	0	0	0	1.001	0	0	0	0
	Total time indirect release (s)	0	0	0	0	0	0	0	0	0	0	0	0	0	0	0	0	0	0	0	0	0	0	0	0	0	0	0	0	0	0	0	0	0	0	0	0	0	0	0	0	0	0	0	0	0	0	0	0
Task 25 ADL Rotate a Screw	Total shap duration (s)	17.69	31.28	14.97	22.25	20.44	23.62	19.31	21.1	29.03	19.15	19.91	30.37	25.39	20.25	25.57	18.03	15.25	16.94	21.68	23.78	16.63	16	22	7.66	26.66	21.75	20.62	23.06	49.85	23.31	37.06	57.22	20.9	19.22	19.85	16.41	64.5	33.56	36.75	28.35	38.81	35.09	31.78	17.19	15.85	10.82	10.6	12.62
	Total time contralateral hand used (s)	1.06773	0	1.8018	1.06773	1.2012	1.8018	6.13947	0	3.93727	4.43777	4.9049	5.5055	1.23457	1.2012	1.13447	1.06773	1.1011	1.46813	11.8452	12.7794	9.6096	1.63497	1.33467	1.03437	1.06773	1.3013	1.03437	1.3013	8.77543	1.001	20.1201	46.4798	14.5145	7.84117	7.54087	7.64097	19.0524	13.0797	12.2789	11.2779	10.7441	19.4528	1.13447	2.4024	6.33967	2.5025	2.76943	3.5035
	Total time direct grasp (s)	0	0	0	0	0	0	0	0	0	0	0	0	0	0	0	0	0	0	0.967633	0	0	0	0	0	0	0	0	0	2.46913	0	8.74207	22.2222	7.94127	0	0	0	0	0	0	0	0	0	0	0	0	0	0	0
	Total time indirect grasp (s)	0	0	0	0	0	0	4.5045	0	2.86953	3.1031	3.13647	4.37103	0	0	0	0	0	0	6.13947	8.6086	5.7057	0	0	0	0	0	0	0	0	0	4.97163	10.01	3.37003	3.23657	3.73707	3.13647	17.4174	8.8088	7.57423	6.33967	6.77343	16.7834	0	1.6016	5.23857	1.23457	1.53487	1.56823
	Total time direct release (s)	1.06773	0	1.8018	1.06773	1.2012	1.8018	1.63497	0	1.06773	1.33467	1.76843	1.13447	1.23457	1.2012	1.13447	1.06773	1.1011	1.46813	1.33467	2.43577	3.9039	1.63497	1.33467	1.03437	1.06773	1.3013	1.03437	1.3013	4.2042	1.001	6.4064	10.7107	3.2032	2.66933	1.83517	2.53587	1.63497	4.27093	1.46813	1.8018	1.23457	1.16783	1.13447	0.8008	1.1011	1.26793	1.23457	1.93527
	Total time indirect release (s)	0	0	0	0	0	0	0	0	0	0	0	0	0	0	0	0	0	0	3.4034	1.73507	0	0	0	0	0	0	0	0	2.1021	0	0	3.53687	0	1.93527	1.96863	1.96863	0	0	3.23657	3.13647	2.73607	1.5015	0	0	0	0	0	0
Task 26 ADL Door Handle	Total shap duration (s)	6	6.93	3.91	3.43	2.97	2.94	3.78	3.53	3.19	3.41	3.16	2.22	4.37	5.15	2.5	0.88	0.82	0.78	8.03	6.22	6.31	5.03	4.28	4.47	7.06	5.9	5.31	6.22	4	4.53	9.78	7.59	5.81	5.22	3.81	5.19	11.31	11.13	14.25	6.19	6.15	6.19	5.03	4.53	3.34	2.41	3.19	3.16
	Total time contralateral hand used (s)	0	0	0	0	0	0	0	0	0	0	0	0	0	0	0	0	0	0	3.4034	2.86953	3.26993	2.76943	1.83517	1.6016	0	0	0	0	0	0	0	0	0	0	0	0	0	0	1.06773	0	0	0	0	0	0	0	0	0
	Total time direct grasp (s)	0	0	0	0	0	0	0	0	0	0	0	0	0	0	0	0	0	0	3.4034	0	0	0.9009	0	0	0	0	0	0	0	0	0	0	0	0	0	0	0	0	0	0	0	0	0	0	0	0	0	0
	Total time indirect grasp (s)	0	0	0	0	0	0	0	0	0	0	0	0	0	0	0	0	0	0	0	2.86953	3.26993	1.86853	1.83517	1.6016	0	0	0	0	0	0	0	0	0	0	0	0	0	0	0	0	0	0	0	0	0	0	0	0
	Total time direct release (s)	0	0	0	0	0	0	0	0	0	0	0	0	0	0	0	0	0	0	0	0	0	0	0	0	0	0	0	0	0	0	0	0	0	0	0	0	0	0	1.06773	0	0	0	0	0	0	0	0	0
	Total time indirect release (s)	0	0	0	0	0	0	0	0	0	0	0	0	0	0	0	0	0	0	0	0	0	0	0	0	0	0	0	0	0	0	0	0	0	0	0	0	0	0	0	0	0	0	0	0	0	0	0	0
[truncated: 12 more columns]

## Sheet: IOF
	Attempt 1	Attempt 2	Attempt 3	Attempt 4	Attempt 5	Attempt 6	Attempt 7	Attempt 8	Attempt 9	Attempt 10
Participant 1	22	23	32	32	36	40	41	38	40	36
Participant 2	22	22	23	24	30	31	28	31	27	27
Participant 3	12	23	27	35	33	37	38	36	38	39
Participant 4	20	21	26	26	34	32	34	35	34	40
Participant 5	16	24	29	35	30	30	29	30	29	31
Participant 6	7	13	19	22	20	28	29	28	30	29
Participant 7	1	0	3	2	4	11	10	14	14	13
Participant 8	27	32	34	41	39	45	40	41	43	42
Participant 9	17	31	24	27	30	30	34	32	33	27
Participant 10	21	32	34	36	39	39	43	44	34	43

## Sheet: Excluded from video analysis
Participant	Attempt	Task	Task reference	Reason
1	1	Task 15 ADL Food Cutting	12	Task incomplete after 100s
1	1	Task 24 ADL Open / Close Zip	17	Task incomplete after 100s
1	2	Task 23 ADL Rotate Key	16	No video data, corrupt memory card
1	2	Task 24 ADL Open / Close Zip	17	No video data, corrupt memory card
1	2	Task 25 ADL Rotate a Screw	18	No video data, corrupt memory card
1	2	Task 26 ADL Door Handle	19	No video data, corrupt memory card
1	4	Task 15 ADL Food Cutting	12	Task incomplete after 100s
1	4	Task 24 ADL Open / Close Zip	17	Task incomplete after 100s
1	5	Task 24 ADL Open / Close Zip	17	Task incomplete after 100s
2	1	Task 24 ADL Open / Close Zip	17	Task incomplete after 100s
2	2	Task 15 ADL Food Cutting	12	Task incomplete after 100s
2	2	Task 24 ADL Open / Close Zip	17	Task incomplete after 100s
2	3	Task 1 Abstract Objects Light Sphere	1	Object dropped to the floor, picked up with SGH but use of contralateral hand not visible by camera
2	3	Task 24 ADL Open / Close Zip	17	Task incomplete after 100s
2	7	Task 24 ADL Open / Close Zip	17	Task incomplete after 100s
2	8	Task 24 ADL Open / Close Zip	17	Task incomplete after 100s
3	1	Task 15 ADL Food Cutting	12	Task incomplete after 100s
4	1	Task 15 ADL Food Cutting	12	Task incomplete after 100s
4	2	Task 15 ADL Food Cutting	12	Task incomplete after 100s
4	3	Task 15 ADL Food Cutting	12	Task incomplete after 100s
4	4	Task 15 ADL Food Cutting	12	Task incomplete after 100s
5	1	Task 15 ADL Food Cutting	12	Task incomplete after 100s
5	1	Task 24 ADL Open / Close Zip	17	Task incomplete after 100s
5	2	Task 15 ADL Food Cutting	12	Task incomplete after 100s
5	3	Task 15 ADL Food Cutting	12	Task incomplete after 100s
5	4	Task 15 ADL Food Cutting	12	Task incomplete after 100s
5	5	Task 15 ADL Food Cutting	12	Task incomplete after 100s
5	6	Task 15 ADL Food Cutting	12	Task incomplete after 100s
5	8	Task 15 ADL Food Cutting	12	Task incomplete after 100s
5	9	Task 15 ADL Food Cutting	12	Task incomplete after 100s
5	10	Task 15 ADL Food Cutting	12	Task incomplete after 100s
6	1	Task 24 ADL Open / Close Zip	17	Task incomplete after 100s
6	2	Task 24 ADL Open / Close Zip	17	Task incomplete after 100s
6	3	Task 24 ADL Open / Close Zip	17	Task incomplete after 100s
6	8	Task 24 ADL Open / Close Zip	17	Task incomplete after 100s
7	1	Task 24 ADL Open / Close Zip	17	Task incomplete after 100s
7	2	Task 8 Abstract Objects Heavy Tripod	7	Task incomplete after 100s
7	2	Task 9 Abstract Objects Heavy Power	8	Task incomplete after 100s
7	3	Task 24 ADL Open / Close Zip	17	Task incomplete after 100s
7	5	Task 24 ADL Open / Close Zip	17	Task incomplete after 100s
7	6	Task 9 Abstract Objects Heavy Power	8	Task incomplete after 100s
7	7	Task 11 Abstract Objects Heavy Tip	10	Task incomplete after 100s
7	7	Task 24 ADL Open / Close Zip	17	Task incomplete after 100s
9	1	Task 4 Abstract Objects Light Lateral	4	Grasps made out of shot
9	1	Task 9 Abstract Objects Heavy Power	8	Task incomplete after 100s
